# Supplementary material for: Genetic and Environmental Predictors of Adolescent PTSD Symptom Trajectories Following a Natural Disaster
Source: Brain Sci. 2019 Jun 20;9(6):146. doi: 10.3390/brainsci9060146 (PMC6627286; doi:10.3390/brainsci9060146)
Supplement: Supplementary file 1 [file brainsci-09-00146-s001.zip]

Archive with 3 entries (2 files):
- brainsci-530529-supple/
- brainsci-530529-supple/Supplemental Figure 1.pdf
- brainsci-530529-supple/Supplemental Methods.pdf
